# Supplementary material for: Response of Pasture Nitrogen Fertilization on Greenhouse Gas Emission and Net Protein Contribution of Nellore Young Bulls
Source: Animals (Basel). 2022 Nov 16;12(22):3173. doi: 10.3390/ani12223173 (PMC9686958; doi:10.3390/ani12223173)
Supplement: Supplementary file 1 [file animals-12-03173-s001.zip]

Archive with 1 entries (1 files):
- animals-1943765-supplementary.pdf
